# Supplementary material for: Development of Fluorescent Aptasensors Based on G-Quadruplex Quenching Ability for Ochratoxin A and Potassium Ions Detection
Source: Biosensors (Basel). 2022 Jun 16;12(6):423. doi: 10.3390/bios12060423 (PMC9221108; doi:10.3390/bios12060423)
Supplement: Supplementary file 1 [file biosensors-12-00423-s001.zip]

Archive with 1 entries (1 files):
- biosensors-1733815-supplementary.pdf
